# Supplementary material for: Extraction of High Value Products from Zingiber officinale Roscoe (Ginger) and Utilization of Residual Biomass
Source: Molecules. 2024 Feb 16;29(4):871. doi: 10.3390/molecules29040871 (PMC10893072; doi:10.3390/molecules29040871)
Supplement: Supplementary file 1 [file molecules-29-00871-s001.zip]

Archive with 1 entries (1 files):
- molecules-2826179-supplementary.pdf
